# Supplementary material for: Clinical impact of heterogeneously distributed tumor-infiltrating lymphocytes on the prognosis of colorectal cancer
Source: PeerJ. 2024 Jan 9;12:e16747. doi: 10.7717/peerj.16747 (PMC10785792; doi:10.7717/peerj.16747)
Supplement: Supplemental Information 1 [file peerj-12-16747-s001.zip]

Archive with 4 entries (4 files):
- Clinical data.xlsx
- PFS information for univariate analysis.xlsx
- The density of TILs.xlsx
- Clinical data-codebook.docx
